# Supplementary material for: Biomarker discovery in galactosemia: Metabolomics with UPLC/HRMS in dried blood spots
Source: Front Mol Biosci. 2023 Apr 4;10:1154149. doi: 10.3389/fmolb.2023.1154149 (PMC10110906; doi:10.3389/fmolb.2023.1154149)
Supplement: Supplementary file 1 [file Table1.XLSX]

## Sheet: G480
Endogenous metabolites identified as significantly dysregulated. Binary comparison between GALT patients and healthy control . FDR p-value <0.05, Fold change cutoff is 2
Compound	CAS ID	Compound name	RT	Mass	p value	FC	Log FC	Regulation
5.01_183.0526n	HMDB0000017	4-Pyridoxic acid	5.00911	166.049	0.00651261	2.10613	-1.0746	down
1.98_268.1033m/z	HMDB0000050	Adenosine	1.97997	268.103	0.00136571	2.19065	-1.13136	down
0.84_132.0758m/z	HMDB0000064	Creatine	0.836783	132.076	5.44118e-10	3.07241	-1.61937	down
1.98_520.9149m/z	HMDB0000285	Uridine triphosphate	1.97942	520.915	0.00363406	2.52278	-1.33501	down
1.03_167.0193m/z	HMDB0000289	Uric acid	1.02522	167.019	7.34032e-05	2.67637	-1.42028	down
11.20_425.1685m/z	HMDB0000325	3-Hydroxysuberic acid	11.2039	425.168	3.11375e-07	3.29189	-1.71891	down
12.53_405.2615m/z	HMDB0000400	3,7-Dihydroxy-12-oxocholanoic acid	12.5301	405.262	1.71932e-12	6.16524	-2.62416	down
8.41_227.1265m/z	HMDB0000413	3-Hydroxydodecanedioic acid	8.40863	227.127	1.25452e-11	2.49141	-1.31696	down
9.19_393.1719m/z	HMDB0000416	17-Hydroxypregnenolone sulfate	9.1918	393.172	5.62186e-15	5.78925	-2.53338	down
3.34_356.1090m/z	HMDB0000489	Aspartylglycosamine	3.33927	356.109	0.000816675	2.91649	-1.54424	down
7.46_357.1043m/z	HMDB0000544	5-Hydroxymethyl-4-methyluracil	7.45985	357.104	2.84146e-05	3.26711	-1.70802	down
15.83_734.5653m/z	HMDB0000564	PC(16:0/16:0)	15.8321	734.565	3.75242e-06	5.54265	2.47057	up
7.88_200.1029n	HMDB0000603	cis-4-Decenedioic acid	7.88281	199.096	0.00829672	2.34609	-1.23026	down
11.22_211.1319m/z	HMDB0000623	Dodecanedioic acid	11.221	211.132	1.50235e-13	2.72963	-1.44871	down
13.93_221.1526m/z	HMDB0000638	Dodecanoic acid	13.9251	221.153	4.18208e-06	2.7023	-1.43419	down
14.28_677.2575m/z	HMDB0000644	Coproporphyrin IV	14.2826	677.258	0.0197742	2.12691	1.08876	up
4.72_207.0561m/z	HMDB0000721	Glycylproline	4.71642	207.056	0.00164517	2.75711	-1.46316	down
4.79_170.0596m/z	HMDB0000734	Indoleacrylic acid	4.78616	170.06	0.00337349	2.17164	-1.11879	down
10.59_239.1153m/z	HMDB0000745	Homocarnosine	10.5865	239.115	1.38268e-09	3.39731	-1.76439	down
0.87_244.0674n	HMDB0000767	Pseudouridine	0.870917	243.06	3.61449e-07	2.0796	-1.05631	down
0.87_288.0577n	HMDB0000788	Orotidine	0.870917	323.027	2.8895e-11	2.86357	-1.51781	down
8.41_634.2232m/z	HMDB0000825	3'-Sialyllactose	8.41068	634.223	0.00765204	2.46434	-1.3012	down
11.34_409.1693m/z	HMDB0000851	Pyridinoline	11.3353	409.169	0.000669689	2.01138	-1.00818	down
11.76_498.2905m/z	HMDB0000874	Tauroursodeoxycholic acid	11.7642	498.291	2.26533e-05	2.65799	-1.41033	down
10.15_367.1175m/z	HMDB0000939	S-Adenosylhomocysteine	10.1487	367.117	0.021148	2.24982	-1.16981	down
3.73_503.9416m/z	HMDB0000998	dCTP	3.73352	503.942	6.2763e-13	7.07595	-2.82292	down
7.71_327.0792m/z	HMDB0001005	(S)-Ureidoglycolic acid	7.71133	327.079	0.0374408	2.18666	-1.12873	down
12.29_582.2492n	HMDB0001008	Biliverdin	12.2928	583.257	8.18491e-10	3.95358	-1.98316	down
3.61_379.1128m/z	HMDB0001069	2-Phenylaminoadenosine	3.61354	379.113	8.8788e-07	2.87597	-1.52405	down
12.29_296.9767m/z	HMDB0000645	Galactose 1-phosphate	12.29	296.977	3.30804e-07	2.46073	1.29909	up
4.14_342.9790m/z	HMDB0001090	(R)-5-Diphosphomevalonic acid	4.13924	342.979	6.29021e-06	2.05237	1.03729	up
10.23_437.0529m/z	HMDB0001117	4'-Phosphopantothenoylcysteine	10.2322	437.053	1.27018e-05	3.74494	-1.90494	down
11.30_671.0930m/z	HMDB0001132	Nicotinic acid mononucleotide	11.301	671.093	8.31566e-05	2.52433	-1.3359	down
4.35_287.7950m/z	HMDB0001162	Heme O	4.34602	287.795	3.91748e-06	2.73618	1.45216	up
4.17_298.0960m/z	HMDB0001173	5'-Methylthioadenosine	4.17452	298.096	0.000244461	2.2678	-1.18129	down
0.85_540.0533m/z	HMDB0001178	Adenosine diphosphate ribose	0.853783	540.053	3.43553e-07	2.111	-1.07793	down
18.25_837.0505m/z	HMDB0001211	Diadenosine tetraphosphate	18.2505	837.051	0.000139243	2.15275	1.10618	up
10.59_367.0563m/z	HMDB0001227	5-Thymidylic acid	10.5865	367.056	4.1848e-08	2.36973	-1.24472	down
10.47_338.1476n	HMDB0001272	Nicotine glucuronide	10.4723	337.14	2.69291e-05	2.47754	-1.30891	down
14.17_403.0344m/z	HMDB0001274	dTDP	14.1681	403.034	4.32661e-05	2.01893	1.01359	up
11.35_676.1214n	HMDB0001312	Diadenosine diphosphate	11.3525	711.091	9.7563e-16	4.2423	-2.08485	down
0.71_189.1595m/z	HMDB0001325	N6,N6,N6-Trimethyl-L-lysine	0.70535	189.16	0.00131146	2.12831	-1.08971	down
11.35_903.0130m/z	HMDB0001340	Diguanosine tetraphosphate	11.3525	903.013	3.01972e-11	3.00044	-1.58517	down
14.67_380.2542m/z	HMDB0001383	Sphinganine 1-phosphate	14.6739	380.254	0.00303403	2.15899	-1.11036	down
5.52_329.0159m/z	HMDB0001409	dUMP	5.51654	329.016	1.77127e-09	3.33032	-1.73566	down
5.79_432.0116m/z	HMDB0001508	dADP	5.79085	432.012	7.9175e-06	2.19446	1.13386	up
10.49_467.0737m/z	HMDB0001511	Phosphocreatine	10.4894	467.074	0.00181903	2.28797	-1.19407	down
5.38_485.9922m/z	HMDB0001512	Thiamine triphosphate	5.37933	485.992	7.7934e-06	2.08827	1.06231	up
10.57_543.1668m/z	HMDB0001526	S-Acetyldihydrolipoamide	10.5694	543.167	1.03452e-06	2.46373	-1.30085	down
7.52_169.0721n	HMDB0001537	6-Hydroxydopamine	7.52271	150.054	4.33754e-12	3.08601	-1.62574	down
18.03_371.0952m/z	HMDB0001557	Riboflavin reduced	18.0275	371.095	2.24077e-05	2.89052	1.53133	up
5.89_481.0340m/z	HMDB0001564	CDP-ethanolamine	5.8937	481.034	3.01049e-06	2.23198	-1.15832	down
11.03_497.1148m/z	HMDB0001904	3-Nitrotyrosine	11.0324	497.115	1.86062e-09	8.55968	-3.09756	down
3.99_224.0783m/z	HMDB0001970	3-Methyluric acid	3.98588	224.078	1.66649e-06	4.17249	-2.06091	down
6.54_294.0282m/z	HMDB0002062	Norepinephrine sulfate	6.53955	294.028	6.52631e-08	2.24117	-1.16425	down
12.44_351.2139m/z	HMDB0002122	Prostaglandin F3a	12.4444	351.214	9.59187e-07	2.18301	-1.12632	down
6.73_233.1372m/z	HMDB0002203	3-Hydroxycapric acid	6.72815	233.137	2.34614e-14	3.33708	-1.73859	down
1.77_228.0181m/z	HMDB0002205	L-Homocysteic acid	1.77373	228.018	2.96862e-12	3.65656	-1.87049	down
4.19_215.0805m/z	HMDB0002339	5-Methoxytryptophan	4.19065	215.081	7.99964e-05	2.34426	1.22913	up
0.74_791.7893m/z	HMDB0002356	Hexacosanoic acid	0.7395	791.789	1.43754e-05	2.10502	1.07383	up
11.03_695.0577m/z	HMDB0002377	Urothion	11.0324	695.058	0.00409214	2.43343	-1.28299	down
13.48_328.6636m/z	HMDB0002429	(3a,5b)-24-oxo-24-[(2-sulfoethyl)amino]cholan-3-yl-b-D-Glucopyranosiduronic acid	13.4849	328.664	6.39761e-09	3.32922	-1.73518	down
12.99_579.2523n	HMDB0002498	Taurochenodeoxycholate-7-sulfate	12.9875	288.619	0.0185998	2.04783	-1.03409	down
11.46_567.3165m/z	HMDB0002596	Deoxycholic acid 3-glucuronide	11.4554	567.316	4.75912e-13	7.1686	-2.84169	down
14.69_317.2102m/z	HMDB0002710	Prostaglandin J2	14.6943	317.21	2.22268e-08	2.01966	1.01411	up
13.38_305.2136m/z	HMDB0002984	11-Hydroxyandrosterone	13.3819	305.214	3.94292e-07	2.43188	-1.28207	down
1.21_611.1448m/z	HMDB0003337	Oxidized glutathione	1.21377	611.145	0.00977695	2.16362	-1.11344	down
2.83_136.0387m/z	HMDB0003411	D-Proline	2.83075	136.039	0.000217381	2.43605	-1.28455	down
17.31_184.0731m/z	HMDB0003447	Tryptophol	17.3129	184.073	5.39354e-07	2.092	1.06488	up
8.46_560.8737m/z	HMDB0003529	myo-Inositol 1,3,4,5,6-pentakisphosphate	8.46005	560.874	0.000102379	2.04506	1.03214	up
11.84_417.3359m/z	HMDB0003533	3a,7a,12a-Trihydroxy-5b-cholestan-26-al	11.8354	417.336	6.85749e-06	5.18572	-2.37455	down
7.27_699.9933m/z	HMDB0003665	Phosphoribosyl-ATP	7.27121	699.993	8.44189e-07	2.06689	-1.04746	down
7.48_490.0507m/z	HMDB0003904	2-(a-Hydroxyethyl)thiamine diphosphate	7.477	490.051	1.25256e-05	2.63851	-1.39973	down
18.03_998.2976m/z	HMDB0003946	(2E)-Tetradecenoyl-CoA	18.0275	998.298	1.39164e-06	4.34446	2.11918	up
11.46_343.2628m/z	HMDB0004025	Pregnanediol	11.458	343.263	0.00134448	2.31678	-1.21212	down
4.75_380.9432m/z	HMDB0004045	3-Sulfopyruvic acid	4.7507	380.943	0.000226957	2.19826	1.13637	up
0.85_426.0209m/z	HMDB0004381	N-Acetylneuraminic acid 9-phosphate	0.853783	426.021	3.80116e-05	2.0714	-1.05061	down
8.73_445.1883m/z	HMDB0004483	Estrone glucuronide	8.7345	445.188	0.000309406	2.58503	-1.37018	down
10.09_334.1669n	HMDB0004634	4-Chloromethandienone	10.0949	369.136	3.22388e-08	3.12564	-1.64415	down
10.01_356.1228m/z	HMDB0004824	N2,N2-Dimethylguanosine	10.0092	356.123	1.13721e-05	2.54499	-1.34766	down
10.59_331.1889m/z	HMDB0004827	Proline betaine	10.5865	331.189	1.27913e-12	4.68672	-2.22858	down
17.84_806.5586m/z	HMDB0004866	LacCer(d18:1/12:0)	17.8446	806.559	7.36525e-08	2.14035	1.09785	up
17.55_1074.7001m/z	HMDB0004880	Trihexosylceramide (d18:1/18:0)	17.553	1074.7	4.86298e-07	2.31971	1.21395	up
18.03_1102.7108m/z	HMDB0004881	Trihexosylceramide (d18:1/20:0)	18.0275	1102.71	9.07331e-08	2.24289	1.16536	up
17.55_1130.7406m/z	HMDB0004882	Trihexosylceramide (d18:1/22:0)	17.553	1130.74	1.77746e-07	2.39013	1.25709	up
18.56_1164.8211m/z	HMDB0004884	Trihexosylceramide (d18:1/26:1(17Z))	18.5592	1164.82	2.49061e-06	2.38622	1.25473	up
19.51_1134.7537m/z	HMDB0004891	Ganglioside GA2 (d18:1/18:0)	19.5082	1134.75	0.000129398	2.07297	1.0517	up
9.35_676.8901m/z	HMDB0004938	Ganglioside GM2 (d18:1/16:0)	9.34615	676.89	2.23237e-08	2.66875	1.41616	up
7.85_225.0668m/z	HMDB0006005	Indolylacryloylglycine	7.84853	225.067	1.16073e-08	3.0889	-1.62709	down
8.12_185.9963n	HMDB0006039	8-Chloroxanthine	8.12286	220.966	0.000452166	2.27752	1.18747	up
7.95_309.1103m/z	HMDB0006344	Phenylacetylglutamine	7.95139	309.11	0.000373346	2.37627	-1.2487	down
7.52_194.0439m/z	HMDB0006488	N-Acetyl-L-glutamate 5-semialdehyde	7.52271	194.044	1.50652e-08	2.39421	-1.25955	down
0.80_147.0514n	HMDB0006556	L-4-Hydroxyglutamate semialdehyde	0.802349	146.044	2.33855e-06	2.22109	-1.15127	down
10.71_382.1379m/z	HMDB0006575	Lacto-N-biose I	10.7066	382.138	7.89111e-07	2.51735	-1.33191	down
8.50_253.2337m/z	HMDB0006728	CE(24:1(15Z))	8.4964	253.234	0.000115438	2.21093	-1.14465	down
5.91_344.2218m/z	HMDB0006771	7a-Hydroxyandrost-4-ene-3,17-dione	5.9123	344.222	4.75662e-07	2.43751	-1.28541	down
7.24_227.0428n	HMDB0006794	5-(2'-Carboxyethyl)-4,6-Dihydroxypicolinate	7.23694	453.078	3.64047e-09	3.79284	-1.92328	down
5.50_788.9918m/z	HMDB0006796	P1,P4-Bis(5'-uridyl) tetraphosphate	5.49939	788.992	7.82287e-07	2.14531	-1.10119	down
15.48_557.2053m/z	HMDB0006825	Tetrahydrofolyl-[Glu](2)	15.4777	557.205	1.95585e-07	2.24769	1.16844	up
6.78_413.4794m/z	HMDB0006890	3a,7a,12a,24-Tetrahydroxy-5b-cholestanoyl-CoA	6.77558	413.479	0.000427877	2.25262	-1.17161	down
12.94_545.3969m/z	HMDB0007009	DG(14:0/14:1(9Z)/0:0)	12.936	545.397	0.000313038	2.28196	1.19028	up
4.87_215.1793m/z	HMDB0007161	DG(18:0/18:2(9Z,12Z)/0:0)	4.87187	215.179	4.5947e-07	3.65309	1.86912	up
17.89_681.5244m/z	HMDB0007448	DG(20:3(5Z,8Z,11Z)/18:0/0:0)	17.8925	681.524	0.00144098	2.17194	1.11898	up
18.06_457.2353m/z	HMDB0007855	LysoPA(18:1(9Z)/0:0)	18.0583	457.235	0.00209642	2.14939	1.10393	up
11.44_469.2152m/z	HMDB0007856	LysoPA(18:2(9Z,12Z)/0:0)	11.4383	469.215	4.0982e-16	5.72853	-2.51816	down
8.79_477.9003m/z	HMDB0008782	PC(24:0/24:0)	8.78592	477.9	6.93406e-05	2.24904	1.16931	up
4.31_429.8653m/z	HMDB0008785	PC(24:0/P-18:0)	4.31165	429.865	0.000328518	3.05789	1.61254	up
17.30_756.5509m/z	HMDB0008899	PE(15:0/20:0)	17.2958	756.551	7.14468e-05	2.31529	1.21119	up
17.36_758.5693m/z	HMDB0008909	PE(15:0/22:2(13Z,16Z))	17.3643	758.569	2.20276e-08	2.93353	1.55264	up
16.84_802.5805m/z	HMDB0009243	PE(20:0/22:6(4Z,7Z,10Z,13Z,16Z,19Z))	16.8384	802.581	1.40493e-10	2.44828	1.29177	up
14.93_734.5525m/z	HMDB0009445	PE(20:4(8Z,11Z,14Z,17Z)/P-18:0)	14.9344	734.553	1.70568e-06	3.25797	1.70397	up
15.68_814.5222m/z	HMDB0009676	PE(22:5(7Z,10Z,13Z,16Z,19Z)/P-18:0)	15.6802	814.522	0.000226957	2.27289	1.18453	up
17.76_768.4987m/z	HMDB0009687	PE(22:6(4Z,7Z,10Z,13Z,16Z,19Z)/18:2(9Z,12Z))	17.7554	768.499	0.00237161	2.52648	1.33713	up
4.45_1022.4903n	HMDB0010040	PIP2(16:0/20:2(11Z,14Z))	4.44887	341.837	1.04323e-05	2.5758	1.36502	up
4.94_510.2415m/z	HMDB0010043	PIP2(16:0/20:4(5Z,8Z,11Z,14Z))	4.94043	510.241	8.56021e-05	3.04095	-1.60452	down
6.83_1126.4679n	HMDB0010156	PIP3(18:1(11Z)/20:3(5Z,8Z,11Z))	6.827	564.241	3.76453e-06	2.67748	-1.42087	down
7.59_429.1916m/z	HMDB0010322	17-alpha-Estradiol-3-glucuronide	7.59127	429.192	2.74082e-14	10.5921	-3.40492	down
5.83_454.1887m/z	HMDB0010341	Dextrorphan O-glucuronide	5.82513	454.189	4.82547e-14	5.54799	-2.47197	down
11.44_365.1428m/z	HMDB0010347	Octanoylglucuronide	11.4383	365.143	9.62504e-14	3.61948	-1.85578	down
6.04_544.1604n	HMDB0010356	Estriol 3-sulfate 16-glucuronide	6.04233	271.073	1.10695e-10	4.01967	-2.00708	down
9.96_529.1790m/z	HMDB0010358	17-beta-estradiol 3-sulfate-17-(beta-D-glucuronide)	9.96005	529.179	4.4311e-10	5.85912	-2.55068	down
17.01_707.6646m/z	HMDB0010372	CE(22:1(13Z))	17.0099	707.665	1.12763e-06	2.54495	1.34764	up
9.82_582.3276m/z	HMDB0010392	LysoPC(20:2(11Z,14Z)/0:0)	9.82049	582.328	1.78168e-05	3.17957	-1.66883	down
12.94_578.3083m/z	HMDB0010395	LysoPC(20:4(5Z,8Z,11Z,14Z)/0:0)	12.936	578.308	0.000262121	2.29829	1.20056	up
10.69_186.1236n	HMDB0010724	3-Oxodecanoic acid	10.6895	185.116	9.0691e-07	2.89718	-1.53465	down
12.58_213.1475m/z	HMDB0010727	3-Oxododecanoic acid	12.5816	213.148	4.52134e-08	2.1146	-1.08038	down
17.57_563.5357m/z	HMDB0011146	DG(O-16:0/18:0/0:0)	17.5667	563.536	4.64152e-12	2.51023	1.32782	up
0.69_200.1780m/z	HMDB0011150	Deoxyhypusine	0.688083	200.178	2.28402e-06	3.09593	-1.63037	down
7.49_259.0954m/z	HMDB0011161	Glutamylhydroxyproline	7.49414	259.095	4.33156e-14	3.22261	-1.68823	down
3.81_227.1020m/z	HMDB0011172	gamma-Glutamylvaline	3.81352	227.102	0.000266398	2.46741	-1.303	down
10.67_313.0969m/z	HMDB0011176	Phenylalanylhydroxyproline	10.6723	313.097	0.000858565	2.01458	-1.01048	down
8.39_243.1135m/z	HMDB0011177	Phenylalanylproline	8.3915	243.114	3.57474e-05	2.61036	-1.38425	down
8.31_283.1078m/z	HMDB0011179	Prolylphenylalanine	8.3057	283.108	8.90374e-07	2.32762	-1.21885	down
18.06_483.2445m/z	HMDB0011180	Prolylproline	18.0583	483.245	0.00275848	2.58297	1.36903	up
13.14_554.3180m/z	HMDB0011492	LysoPE(0:0/22:2(13Z,16Z))	13.1418	554.318	9.05964e-09	2.38341	-1.25303	down
14.97_528.3063m/z	HMDB0011512	LysoPE(20:1(11Z)/0:0)	14.9656	528.306	6.96882e-05	2.28364	-1.19134	down
17.48_590.2666m/z	HMDB0011529	LysoPE(24:6(6Z,9Z,12Z,15Z,18Z,21Z)/0:0)	17.481	590.267	0.0327662	2.13581	-1.09478	down
14.52_410.3391n	HMDB0011553	MG(0:0/22:2(13Z,16Z)/0:0)	14.5197	431.314	0.000512991	2.16466	-1.11414	down
13.67_398.3241m/z	HMDB0011567	MG(18:1(9Z)/0:0/0:0)	13.6707	398.324	6.07307e-08	3.04944	-1.60855	down
18.86_266.0454m/z	HMDB0011612	6-Hydroxy flavin adenine dinucleotide	18.8587	266.045	0.000138618	2.3145	-1.2107	down
7.15_521.9895m/z	HMDB0011615	8-Oxo-dGTP	7.15113	521.99	1.29961e-05	2.55353	-1.35249	down
18.52_228.2324m/z	HMDB0011626	Dodecanol	18.5249	228.232	0.000359097	2.14907	-1.10372	down
15.15_169.5465m/z	HMDB0011658	2,8-Dihydroxyquinoline-beta-D-glucuronide	15.1517	169.547	0.000287416	2.01024	1.00737	up
5.50_324.1328n	HMDB0011675	DHAP(10:0)	5.49939	345.107	6.34901e-09	2.57275	-1.36331	down
4.14_716.0574m/z	HMDB0011720	UDP-N-acetylmuraminate	4.13924	716.057	0.00228637	2.03288	-1.02352	down
11.08_345.2022m/z	HMDB0011756	N-Acetylleucine	11.0839	345.202	2.67421e-08	3.96913	-1.98882	down
10.62_1078.0578m/z	HMDB0011760	Cer(d18:0/16:0)	10.6209	1078.06	0.000428153	3.8392	1.94081	up
4.14_960.0448m/z	HMDB0011787	Ganglioside GD1a (d18:0/24:0)	4.13924	960.045	0.0077301	2.22462	-1.15356	down
11.54_808.9262m/z	HMDB0011838	Ganglioside GD2 (d18:0/14:0)	11.5412	808.926	0.000779465	2.17833	1.12323	up
9.87_595.0158m/z	HMDB0011850	Ganglioside GD2 (d18:0/26:0)	9.87198	595.016	1.66854e-08	2.12089	-1.08467	down
11.73_720.0426m/z	HMDB0011998	Ganglioside GT1c (d18:0/20:0)	11.7324	720.043	3.0803e-11	6.29308	2.65377	up
7.29_561.2958m/z	HMDB0012052	Ganglioside GT3 (d18:0/12:0)	7.2901	561.296	0.000754417	3.18956	1.67336	up
14.98_762.2742m/z	HMDB0012177	5-Methyltetrahydropteroyltri-L-glutamic acid	14.9827	762.274	0.0021963	2.26874	1.18189	up
14.98_675.1396m/z	HMDB0012206	CMP-N-glycoloylneuraminate	14.9827	675.14	0.000656151	2.14654	1.10201	up
8.98_388.0943n	HMDB0012220	Dopaxanthin quinone	8.97665	371.091	6.2427e-05	2.09014	-1.0636	down
8.55_425.0791m/z	HMDB0012248	L-3-Aminobutyryl-CoA	8.54584	425.079	1.477e-10	3.82076	-1.93386	down
17.42_1098.7388m/z	HMDB0012257	Mannosyl-inositol-phosphorylceramide	17.4159	1098.74	4.35289e-06	2.31952	1.21383	up
15.97_429.2984m/z	HMDB0012458	7alpha-Hydroxy-3-oxo-4-cholestenoate	15.9658	429.298	0.0021457	2.21871	-1.14972	down
5.23_279.0417m/z	HMDB0012491	1,4-Benzothiazine-O-quinonimine	5.23203	279.042	2.88521e-10	6.39996	-2.67806	down
7.52_468.3493m/z	HMDB0012562	13'-Hydroxy-gamma-tocotrienol	7.52451	468.349	0.00879613	2.04566	1.03257	up
12.94_633.2529m/z	HMDB0012624	2-Hydroxyestrone-4-S-glutathione	12.9389	633.253	1.46056e-06	2.8577	-1.51485	down
10.71_574.2259m/z	HMDB0012780	4-Hydroxyestrone-2-S-glutathione	10.7089	574.226	3.45758e-08	6.90122	-2.78685	down
6.56_205.0598m/z	HMDB0012819	5-Hydroxykynurenine	6.55668	205.06	0.000817282	2.46811	-1.30341	down
5.71_162.0542m/z	HMDB0012883	Adrenochrome o-semiquinone	5.70507	162.054	0.000180431	2.17695	-1.12231	down
5.06_343.4708m/z	HMDB0012895	Arginine vasopressin 1-8	5.06053	343.471	0.000621908	3.5314	-1.82024	down
5.06_212.0569m/z	HMDB0013029	Noradrenochrome o-semiquinone	5.05927	212.057	0.000461914	2.69336	-1.42941	down
12.36_193.1577m/z	HMDB0013113	1-Undecanol	12.3587	193.158	5.14975e-08	2.35498	-1.23571	down
10.34_698.3750m/z	HMDB0013125	Hydroxypropionylcarnitine	10.335	698.375	2.57363e-12	6.19236	-2.63049	down
12.31_235.1343m/z	HMDB0013162	2-Hexenoylcholine	12.3072	235.134	2.43554e-08	2.01213	-1.00872	down
8.55_253.1985m/z	HMDB0013225	Capryloylcholine	8.54782	253.198	2.25398e-06	4.00142	-2.00051	down
14.15_310.3105m/z	HMDB0013645	N,N-Dimethylsphingosine	14.151	310.311	0.00844119	2.01568	1.01127	up
8.60_376.0410m/z	HMDB0013646	Adenosine thiamine triphosphate	8.59729	376.041	3.89853e-06	2.17022	-1.11784	down
11.34_336.0605m/z	HMDB0013647	Adenosine thiamine diphosphate	11.3353	336.061	8.60994e-12	2.77608	-1.47305	down
6.39_171.0549m/z	HMDB0013704	6-Methylnicotinamide	6.38528	171.055	0.0176171	2.17787	-1.12292	down
9.07_159.1008m/z	HMDB0013900	4-Hydroxyvalproic acid	9.07172	159.101	2.05866e-08	2.5104	-1.32792	down
7.41_331.1227m/z	HMDB0014021	N-Desmethylcitalopram	7.40833	331.123	8.93484e-07	2.50659	-1.32572	down
0.87_201.1221m/z	HMDB0028690	Alanylisoleucine	0.870917	201.122	2.20631e-08	3.55402	-1.82945	down
8.23_241.1304m/z	HMDB0028736	Asparaginyl-Lysine	8.22571	241.13	7.38107e-11	2.76546	-1.46752	down
8.17_251.0533m/z	HMDB0028781	Cysteinyl-Methionine	8.17428	251.053	0.0025217	2.34677	-1.23068	down
7.56_274.1298n	HMDB0028795	Glutaminylglutamine	7.557	255.112	2.12379e-05	2.19194	-1.13221	down
6.93_274.1297n	HMDB0028811	Glutaminyl-Gamma-glutamate	6.92822	273.122	2.87476e-07	2.53592	-1.34251	down
2.00_257.0760m/z	HMDB0028818	Glutamylglutamic acid	1.99655	257.076	4.39136e-11	4.19121	-2.06737	down
6.75_314.1146m/z	HMDB0028830	Glutamyltryptophan	6.7453	314.115	0.000850109	3.01323	-1.59131	down
17.38_451.1774m/z	HMDB0028855	Glycyl-Gamma-glutamate	17.378	451.177	0.00162781	2.11377	1.07982	up
8.73_329.1115m/z	HMDB0028884	Histidylglutamic acid	8.7345	329.111	5.69594e-07	2.16777	-1.11621	down
5.23_195.0872m/z	HMDB0028885	Histidylglycine	5.23203	195.087	8.9514e-10	6.34715	-2.66611	down
10.95_267.1126m/z	HMDB0028886	Histidylhydroxyproline	10.9467	267.113	9.08716e-08	3.00522	-1.58747	down
8.48_301.1162m/z	HMDB0028895	Histidylthreonine	8.4772	301.116	4.07702e-06	3.04479	-1.60634	down
10.67_507.2674m/z	HMDB0028898	Histidylvaline	10.6723	507.267	2.62958e-10	3.39405	-1.76301	down
10.71_267.1126m/z	HMDB0028917	Isoleucyl-Threonine	10.7066	267.113	4.20353e-08	2.9086	-1.54032	down
12.07_230.1642n	HMDB0028920	Isoleucyl-Valine	12.0671	267.113	3.73325e-06	2.37925	-1.25051	down
15.32_511.2749m/z	HMDB0028960	Lysylserine	15.3199	511.275	4.30652e-14	4.00034	-2.00012	down
6.51_327.1329m/z	HMDB0029007	Phenylalanyltyrosine	6.50527	327.133	4.39647e-08	2.57433	-1.3642	down
10.16_267.1131m/z	HMDB0029064	Threonylisoleucine	10.1635	267.113	3.96174e-07	2.49386	-1.31838	down
9.74_381.1626m/z	HMDB0029077	Tryptophyl-Arginine	9.74048	381.163	7.37173e-13	4.67478	-2.2249	down
11.00_313.0972m/z	HMDB0029113	Tyrosyl-Proline	10.9981	313.097	1.69621e-06	2.82097	-1.49619	down
10.06_285.1223m/z	HMDB0029134	Valylphenylalanine	10.0606	285.122	8.47214e-08	2.76013	-1.46474	down
9.80_329.1115m/z	HMDB0029151	gamma-Glutamylhistidine	9.80334	329.111	6.09579e-10	2.89612	-1.53412	down
6.93_240.0867m/z	HMDB0029217	Tyrosine methylester	6.92822	240.087	3.45758e-08	2.23502	-1.16029	down
13.24_595.3851m/z	HMDB0029315	Asparagoside B	13.2448	595.385	1.04461e-07	3.27706	-1.7124	down
4.85_180.0633m/z	HMDB0029409	Turicine	4.85358	180.063	2.64013e-05	2.52	-1.33342	down
8.11_162.0541m/z	HMDB0029427	L-Hypoglycin A	8.10571	162.054	1.9432e-06	2.35902	-1.23819	down
10.20_269.1275m/z	HMDB0029559	(4-Hydroxybenzoyl)choline	10.1978	269.127	2.02191e-08	2.73931	-1.45381	down
7.01_401.2131m/z	HMDB0029639	(4-Methylphenyl)acetaldehyde	7.014	401.213	1.22577e-14	4.98681	-2.31812	down
5.96_166.0610n	HMDB0029665	Ethyl vanillin	5.96233	165.054	0.00334789	2.21666	-1.14839	down
0.87_152.0303n	HMDB0029694	S-Methyl benzenecarbothioate	0.870917	133.012	0.000646028	2.01013	-1.00729	down
5.43_169.0749m/z	HMDB0029740	Indole-3-methanamine	5.43213	169.075	0.000153325	2.20262	1.13922	up
13.11_470.1004m/z	HMDB0029794	Isochestanin	13.1105	470.1	0.00069153	2.48446	-1.31293	down
0.80_245.0431m/z	HMDB0029901	L-galacto-2-Heptulose	0.802349	245.043	8.21967e-10	2.43748	-1.28539	down
11.66_597.1286m/z	HMDB0029903	3,5-Dicaffeoyl-4-succinoylquinic acid	11.6612	597.129	1.48212e-13	7.29111	-2.86614	down
8.63_365.1055m/z	HMDB0029911	1-O-alpha-D-Glucopyranosyl-D-mannitol	8.63156	365.105	7.96741e-16	4.85559	-2.27965	down
7.19_299.0614m/z	HMDB0029920	beta-D-3-Ribofuranosyluric acid	7.18542	299.061	4.12472e-14	2.52965	-1.33894	down
10.06_491.1191m/z	HMDB0030553	Tricin 7-glucoside	10.0606	491.119	0.00213835	2.38965	-1.2568	down
11.15_351.2136m/z	HMDB0030936	5,8,12-Trihydroxy-9-octadecenoic acid	11.1525	351.214	9.85728e-08	2.11291	-1.07923	down
8.68_213.1111m/z	HMDB0030986	2-Carboxy-5,7-dimethyl-4-octanolide	8.68298	213.111	0.00163653	2.46159	-1.29959	down
11.34_331.2251m/z	HMDB0031060	(R)-2-Hydroxysterculic acid	11.3353	331.225	4.30668e-19	7.45663	-2.89852	down
10.27_229.1424m/z	HMDB0031063	(Z)-3-Methyl-4-decenoic acid	10.2665	229.142	2.13234e-13	2.9606	-1.56589	down
16.65_279.2309m/z	HMDB0031127	5-Hexyltetrahydro-2-furanoctanoic acid	16.6463	279.231	0.000225435	2.07611	1.05389	up
13.08_637.2024m/z	HMDB0031458	Cyanidin 3-rutinoside	13.0761	637.202	3.30594e-10	8.04144	-3.00745	down
5.60_450.1175n	HMDB0031555	Maesopsin 6-glucoside	5.60223	487.066	1.56265e-05	2.81768	-1.49451	down
6.91_192.0790n	HMDB0031610	Allyl phenoxyacetate	6.91108	443.172	3.82268e-06	2.43117	-1.28165	down
10.88_437.2124m/z	HMDB0031617	Benzylideneacetone	10.8781	437.212	2.45344e-07	2.65771	-1.41019	down
12.97_443.2112m/z	HMDB0031639	Glycerol 1-propanoate	12.9703	443.211	6.95355e-06	2.89186	-1.532	down
7.00_245.1366m/z	HMDB0031688	Hexyl glucoside	6.99687	245.137	1.91731e-09	2.82796	-1.49976	down
9.02_283.1097m/z	HMDB0031970	1beta-Hydroxyalantolactone	9.0203	283.11	5.25629e-06	2.01834	-1.01317	down
14.45_426.3536n	HMDB0032084	29-Norcycloartane-3,24-dione	14.4509	463.302	0.001029	2.09224	-1.06505	down
12.67_425.2045m/z	HMDB0032346	(+/-)-Isobutyl 3-methylthiobutyrate	12.6673	425.204	5.8508e-05	2.099	-1.0697	down
10.81_285.1706m/z	HMDB0032369	L-Menthyl acetoacetate	10.8094	285.171	1.85576e-17	3.12347	-1.64315	down
8.80_385.2237m/z	HMDB0032377	2,3 or 10-Mercaptopinane	8.80307	385.224	3.24334e-11	2.67938	-1.4219	down
12.26_223.1316m/z	HMDB0032443	3-Hydroxynonyl acetate	12.2558	223.132	2.29853e-08	3.3569	-1.74713	down
6.16_192.0797n	HMDB0032591	Dehydrozingerone	6.16238	237.078	6.36116e-07	2.13162	-1.09195	down
7.83_179.0562n	HMDB0032595	1-(4-Methoxyphenyl)-2-nitroethylene	7.83132	357.105	0.000108873	2.24566	-1.16714	down
8.84_467.1308m/z	HMDB0032622	Phenethyl rutinoside	8.83735	467.131	9.76953e-16	9.23977	-3.20786	down
9.57_183.1007m/z	HMDB0033625	(3R,7R)-1,3,7-Octanetriol	9.56906	183.101	2.12379e-05	2.69187	-1.42861	down
18.86_1105.7809m/z	HMDB0033685	alpha-Tocopherol succinate	18.8587	1105.78	1.22429e-05	2.60263	1.37997	up
9.50_363.1238m/z	HMDB0033712	Glycyrin	9.50042	363.124	0.000198929	2.46403	-1.30102	down
18.23_419.3502m/z	HMDB0033794	(Â±)-2,2,6-Trimethylcyclohexanone	18.2299	419.35	0.0190054	2.09274	1.06539	up
13.79_267.1943m/z	HMDB0034557	8,8-Diethoxy-2,6-dimethyl-2-octanol	13.7878	267.194	0.000803349	2.02504	-1.01795	down
14.28_291.1604m/z	HMDB0034658	9-Acetoxyfukinanolide	14.2794	291.16	5.85891e-05	2.05145	-1.03665	down
0.82_187.0217m/z	HMDB0034858	Methyl (Z)-5-(1-propynyl)-2-thienylacrylate	0.8195	187.022	2.1461e-07	2.16124	-1.11186	down
1.96_129.0345m/z	HMDB0035243	1-Phenyl-1,2-propanedione	1.96228	129.034	3.0553e-05	2.35929	-1.23835	down
10.81_446.1959n	HMDB0035859	5'-O-Methylmelledonal	10.8094	222.091	0.00147329	2.15414	-1.10711	down
7.56_443.1716m/z	HMDB0035864	13-Hydroxy-5'-O-methylmelledonal	7.557	443.172	7.97137e-10	7.77918	-2.95962	down
6.64_378.1712n	HMDB0036694	15-Hydroxyleptocarpin	6.64245	399.146	8.4755e-11	5.07324	-2.34291	down
11.94_347.2085m/z	HMDB0037830	xi-7-Hydroxyhexadecanedioic acid	11.9357	347.209	1.59441e-05	2.14648	-1.10197	down
19.15_488.0906m/z	HMDB0037997	Delphinidin 3-glucoside	19.1538	488.091	2.43077e-08	3.10685	1.63545	up
11.27_255.1151m/z	HMDB0038738	Ethyl 3-hydroxyoctanoate O-[glucosyl-(1->6)-glucoside]	11.2667	255.115	6.17661e-15	5.33478	-2.41543	down
15.68_365.2317m/z	HMDB0040901	13-Hydroxy-9-methoxy-10-oxo-11-octadecenoic acid	15.6835	365.232	0.00355241	2.32209	1.21542	up
12.60_307.1887m/z	HMDB0041287	16-Hydroxy-10-oxohexadecanoic acid	12.5988	307.189	1.97783e-06	2.39136	1.25783	up
11.64_211.1319m/z	HMDB0041614	Dipropyl hexanedioate	11.644	211.132	1.02907e-12	2.37084	-1.2454	down
5.59_230.9952m/z	HMDB0041646	2,4-Dihydroxyacetophenone 5-sulfate	5.58508	230.995	8.86995e-05	6.85105	-2.77633	down
8.21_465.0584m/z	HMDB0041717	Daidzein 4'-O-glucuronide	8.20856	465.058	1.13173e-10	3.15404	-1.6572	down
9.12_465.0579m/z	HMDB0041718	Daidzein 7-O-glucuronide	9.12323	465.058	7.39318e-07	2.45046	-1.29305	down
7.13_466.1094n	HMDB0041728	(-)-Epicatechin 3'-O-glucuronide	7.134	232.047	7.85983e-11	2.96526	-1.56816	down
4.14_388.0782n	HMDB0041787	Urolithin B 3-O-glucuronide	4.13924	425.027	7.6611e-05	2.11345	-1.0796	down
8.14_240.0880m/z	HMDB0041943	N-Acetyldopamine	8.14001	240.088	6.41181e-09	2.39457	-1.25977	down
17.72_919.8225m/z	HMDB0042637	TG(14:0/20:4(5Z,8Z,11Z,14Z)/24:0)	17.7211	919.822	1.66533e-06	2.5811	1.36799	up
16.24_299.2590m/z	HMDB0043037	TG(15:0/16:0/22:2(13Z,16Z))	16.2437	299.259	0.000242155	2.33417	1.22291	up
18.40_947.8204m/z	HMDB0043059	TG(15:0/18:0/22:1(13Z))	18.4014	947.82	0.000133535	2.58358	1.36937	up
17.98_975.8277m/z	HMDB0043552	TG(15:0/22:2(13Z,16Z)/22:1(13Z))	17.9783	975.828	2.59465e-06	2.46354	1.30073	up
17.98_916.8495n	HMDB0044139	TG(16:0/20:1(11Z)/20:0)	17.9783	915.842	2.10709e-05	2.03874	1.02767	up
1.09_1108.0387m/z	HMDB0047355	TG(24:0/24:1(15Z)/22:2(13Z,16Z))	1.09378	1108.04	0.0016104	2.23727	1.16174	up
18.34_829.6678m/z	HMDB0047929	TG(14:1(9Z)/16:1(9Z)/22:6(4Z,7Z,10Z,13Z,16Z,19Z))	18.3362	829.668	1.30011e-05	2.02918	1.0209	up
17.98_989.8287m/z	HMDB0051730	TG(22:1(13Z)/20:3n6/O-18:0)	17.9783	989.829	1.20922e-05	2.49022	1.31627	up
17.74_943.8342m/z	HMDB0055182	TG(18:3(9Z,12Z,15Z)/20:0/O-18:0)	17.7382	943.834	2.90549e-05	2.17986	1.12423	up
17.57_979.7057m/z	HMDB0055799	TG(20:5(5Z,8Z,11Z,14Z,17Z)/22:6(4Z,7Z,10Z,13Z,16Z,19Z)/22:6(4Z,7Z,10Z,13Z,16Z,19Z))	17.5701	979.706	7.16137e-10	2.54077	1.34527	up
17.28_573.4463m/z	HMDB0055988	DG(15:0/0:0/16:1n7)	17.275	573.446	0.00811045	2.60476	1.38115	up
19.12_701.5071m/z	HMDB0056289	DG(18:2n6/0:0/22:5n6)	19.116	701.507	8.44047e-05	3.49308	1.8045	up
17.98_647.5021m/z	HMDB0056328	DG(20:3n6/0:0/20:4n3)	17.9783	647.502	7.06085e-12	6.40378	2.67892	up
19.63_708.9640m/z	HMDB0059647	Adenosine 5'-pentaphosphate	19.6283	708.964	0.000116895	2.1578	1.10956	up
1.69_329.0262m/z	HMDB0059651	2-(3,4-Dihydroxybenzoyloxy)-4,6-dihydroxybenzoate	1.68855	329.026	0.00479326	2.05734	-1.04078	down
7.19_215.1078m/z	HMDB0059701	1,6,7-Trimethylnaphthalene	7.18542	215.108	1.96006e-14	2.98298	-1.57675	down
8.97_200.1273m/z	HMDB0059745	N-Acetylaminooctanoic acid	8.97457	200.127	0.00298336	2.17354	-1.12004	down
9.18_417.0931m/z	HMDB0059759	1-Hydroxypyrene glucuronide	9.17663	417.093	0.00450747	2.69798	-1.43188	down
17.01_641.2970m/z	HMDB0059793	Gluten exorphin A5	17.0099	641.297	2.00626e-08	2.07539	1.05338	up
16.45_212.2383m/z	HMDB0059888	2-Methylundecane	16.4495	212.238	0.000122345	2.42374	1.27723	up
4.38_143.0695m/z	HMDB0059918	2-(1-Ethoxyethoxy)propanoic acid	4.37923	143.07	3.68817e-14	3.38664	-1.75986	down
9.45_341.1130m/z	HMDB0060068	Glucose-1,3-mannose oligosaccharide	9.449	341.113	7.14111e-09	2.51623	-1.33126	down
1.35_380.1192m/z	HMDB0060071	Hyaluronan biosynthesis, precursor 1	1.35138	380.119	0.00460456	2.18574	-1.12812	down
17.41_165.0397m/z	HMDB0060256	L-Xylonic acid	17.4123	165.04	0.00219566	2.1066	1.07492	up
9.12_497.0009m/z	HMDB0060272	4-Nitrophenyl phosphate	9.12323	497.001	0.00575336	2.4289	-1.2803	down
5.60_180.0649m/z	HMDB0060280	4,6,7-Trihydroxy-1,2,3,4-tetrahydroisoquinoline	5.60223	180.065	4.71678e-07	2.47909	-1.30981	down
0.74_226.9507m/z	HMDB0060363	2,5-Dichloro-4-oxohex-2-enedioate	0.739633	226.951	1.10509e-05	2.71013	1.43836	up
0.82_632.2072m/z	HMDB0060410	6-Carboxy-5,6,7,8-tetrahydropterin	0.8195	632.207	8.60376e-08	2.83764	-1.50469	down
18.22_251.0858m/z	HMDB0060439	Benzo[a]pyrene-7,8-oxide	18.2161	251.086	1.1003e-05	2.86002	1.51603	up
7.90_643.0364m/z	HMDB0060449	Carboxyphosphamide	7.89996	643.036	3.30594e-10	2.32856	-1.21944	down
9.59_711.0517m/z	HMDB0060465	cyclic GMP-AMP	9.58621	711.052	4.86733e-05	2.061	-1.04335	down
4.58_437.9671m/z	HMDB0060504	S-(1,2-Dichlorovinyl)glutathione	4.57927	437.967	0.00358675	2.06945	-1.04925	down
7.90_496.1595n	HMDB0060634	Mycophenolic acid glucuronide	7.89996	495.152	2.43268e-11	6.6036	-2.72325	down
8.17_510.9758m/z	HMDB0060649	Ascorbic acid 2-sulfate	8.17428	510.976	6.60505e-06	2.27982	-1.18892	down
5.60_152.0696m/z	HMDB0060650	N-(2-Hydroxyethyl)-morpholine	5.60223	152.07	1.18366e-08	2.81116	-1.49116	down
4.29_211.0591m/z	HMDB0061681	6-(2-Hydroxyethoxy)-6-oxohexanoic acid	4.29353	211.059	4.74848e-06	2.80619	-1.48861	down
5.06_182.0442m/z	HMDB0061715	Glutamic acid gamma-methyl ester	5.05927	182.044	5.47249e-07	2.55247	-1.35189	down
5.28_152.0698m/z	HMDB0061716	N-methylvaline	5.27643	152.07	9.57382e-06	2.32146	-1.21503	down
11.51_215.1770m/z	HMDB0061832	1-Acetyl-2-methylcyclopentene	11.5094	215.177	0.00178899	2.18832	1.12982	up
15.25_202.0541m/z	HMDB0062182	N-lactoyl-Methionine	15.2514	202.054	5.56347e-06	2.03158	1.0226	up
9.23_343.1280m/z	HMDB0062186	1-Deoxy-1-(N6-lysino)-D-fructose	9.22608	343.128	2.76388e-06	2.19319	-1.13303	down
10.60_413.1966m/z	HMDB0062282	11-Hydroperoxy-H4-neuroprostane	10.6037	413.197	0.00206931	2.28923	-1.19487	down
14.42_317.2112m/z	HMDB0062298	15-deoxy-PGD2	14.4199	317.211	2.64995e-06	2.01255	1.00903	up
17.36_423.2509m/z	HMDB0062318	1-heptadecanoyl-glycero-3-phosphate	17.3608	423.251	3.25879e-07	2.1404	1.09788	up
8.99_354.1772n	HMDB0062319	1-dodecanoyl-glycero-3-phosphate	8.99172	375.152	9.60125e-07	2.36783	-1.24356	down
13.07_448.3052m/z	HMDB0062339	N-Palmitoyl phenylalanine	13.0732	448.305	0.000468451	2.6861	1.42551	up
11.76_256.1652n	HMDB0062363	(6R,8Z)-6-Hydroxy-3-oxotetradecenoic acid	11.7642	255.158	0.000144966	2.88462	-1.52838	down
8.89_383.1513m/z	HMDB0062544	16alpha-Hydroxy DHEA 3-sulfate	8.88876	383.151	9.93711e-15	9.90113	-3.30759	down
7.49_343.0306m/z	HMDB0062560	thymidine 3'-monophosphate	7.49414	343.031	1.21065e-10	2.6119	-1.3851	down
9.79_229.0520m/z	HMDB0062720	Thymol Sulfate	9.7862	229.052	0.00566072	2.11954	-1.08375	down
16.56_493.2728m/z	HMDB0062735	(R)-3-hydroxybutyrylcarnitine	16.5605	493.273	0.00237434	2.34708	-1.23087	down
18.37_921.8175m/z	HMDB0062895	TG(i-20:0/16:0/17:0)	18.3671	921.817	0.000658377	2.05338	1.038	up
17.76_577.4776m/z	HMDB0071456	TG(10:0/a-15:0/8:0)[rac]	17.7554	577.478	3.79709e-07	2.22728	1.15528	up
13.72_269.2094m/z	HMDB0072843	MG(0:0/a-13:0/0:0)[rac]	13.7192	269.209	3.20914e-08	2.73907	-1.45369	down
13.96_449.3219m/z	HMDB0093023	DG(12:0/10:0/0:0)	13.9593	449.322	1.14142e-05	3.25158	-1.70114	down
10.30_239.0859m/z	HMDB0094650	5alpha-Pregnan-3beta,20alpha-diol disulfate	10.3007	239.086	7.30246e-15	4.96343	-2.31134	down
7.81_178.0491m/z	HMDB0094701	N-Acetylproline	7.81418	178.049	1.93042e-06	2.2666	-1.18053	down
6.93_537.0398m/z	HMDB0094710	3-[3-(Sulfooxy)phenyl]propanoic acid	6.92822	537.04	7.21995e-06	2.13531	-1.09445	down
4.77_196.0597m/z	HMDB0094717	hydroxyvalerylglycine	4.76783	196.06	3.12348e-09	3.65938	-1.8716	down
5.16_206.0802m/z	HMDB0094730	4-Hepteneoylglycine	5.16215	206.08	0.000604052	2.14017	-1.09773	down
6.56_236.0907m/z	HMDB0094733	1-hydroxyoct-3-enoylglycine	6.55668	236.091	0.00309952	2.08732	-1.06165	down
7.01_214.1109m/z	HMDB0094739	2-hydroxyoct-2-enoylglycine	7.014	214.111	4.77546e-12	2.80786	-1.48947	down
5.52_242.1031m/z	HMDB0094786	2,3-octadienoylglycine	5.51654	242.103	4.86298e-07	2.69731	-1.43152	down
4.14_220.0958m/z	HMDB0094801	2-octenoylglycine	4.13924	220.096	5.4871e-05	2.44553	-1.29015	down
1.13_241.1544m/z	HMDB0094803	4-octenoylglycine	1.12848	241.154	0.00423134	2.07736	-1.05475	down
17.21_633.5304m/z	HMDB0112214	CE(5D5)	17.2122	633.53	0.00235175	2.09798	1.069	up
18.15_694.4670m/z	HMDB0112273	PS(14:0/15:0)	18.1476	694.467	7.60016e-05	2.14591	1.10159	up
9.60_750.4371m/z	HMDB0112680	PS(20:5(5Z,8Z,11Z,14Z,17Z)/14:1(9Z))	9.60336	750.437	8.49995e-06	3.19781	-1.67709	down
16.67_802.5902m/z	HMDB0112710	PS(22:0/16:0)	16.6668	802.59	2.50133e-10	2.83215	1.5019	up
15.25_866.5332m/z	HMDB0112835	PS(22:5(4Z,7Z,10Z,13Z,16Z)/22:5(4Z,7Z,10Z,13Z,16Z))	15.2547	866.533	5.81347e-08	2.2186	1.14965	up
16.48_784.5782m/z	HMDB0113567	PE-NMe(22:2(13Z,16Z)/16:1(9Z))	16.4838	784.578	5.33686e-06	2.46658	1.30251	up
15.92_658.4794m/z	HMDB0113918	PE-NMe2(15:0/14:1(9Z))	15.9179	658.479	4.02048e-07	2.06857	1.04863	up
14.38_493.1783m/z	HMDB0114748	LysoPA(20:5(5Z,8Z,11Z,14Z,17Z)/0:0)	14.3824	493.178	0.0009295	2.16619	1.11516	up
14.52_521.2449m/z	HMDB0114752	LysoPA(22:4(7Z,10Z,13Z,16Z)/0:0)	14.5197	521.245	0.00400146	2.0295	1.02112	up
15.53_299.2454m/z	HMDB0115453	PA(24:0/24:0)	15.5291	299.245	0.00220626	2.26781	1.1813	up
16.33_385.2906m/z	HMDB0115591	PA(22:1(13Z)/19:2(10Z,13Z))	16.3295	385.291	3.50665e-05	3.00236	1.5861	up
10.04_601.8918m/z	HMDB0116138	CDP-DG(a-25:0/a-25:0)	10.0435	601.892	6.34807e-08	3.51612	1.81398	up
16.89_890.3961m/z	HMDB0116193	CDP-DG(i-14:0/i-12:0)	16.8864	890.396	0.000434217	2.5445	1.34738	up
12.96_746.3984m/z	HMDB0116518	PGP(a-13:0/i-12:0)	12.9561	746.398	1.29984e-08	2.18435	1.1272	up
15.83_542.3232m/z	HMDB0116884	CL(8:0/8:0/11:0/18:2(9Z,11Z))	15.8321	542.323	2.43942e-05	2.31189	1.20907	up
17.69_1181.7706m/z	HMDB0117276	CL(8:0/8:0/18:0/18:2(9Z,11Z))	17.6902	1181.77	1.28179e-09	3.6973	1.88647	up
17.96_1177.7650m/z	HMDB0117308	CL(8:0/8:0/18:2(9Z,11Z)/19:0)	17.9646	1177.77	1.88872e-07	3.18868	1.67296	up
19.07_1153.7679m/z	HMDB0117604	CL(8:0/10:0/a-13:0/20:0)	19.068	1153.77	3.70678e-06	2.46993	1.30447	up
17.91_1179.7548m/z	HMDB0118105	CL(8:0/11:0/i-12:0/i-19:0)	17.9132	1179.75	7.01921e-07	2.82761	1.49958	up
18.25_1185.7968m/z	HMDB0118136	CL(8:0/11:0/13:0/20:0)	18.2505	1185.8	0.00295018	2.10982	1.07712	up
19.82_1181.7907m/z	HMDB0120116	CL(8:0/a-13:0/i-13:0/i-19:0)	19.817	1181.79	1.72469e-06	2.37042	1.24514	up
16.65_643.4166m/z	HMDB0122673	CL(8:0/16:0/18:2(9Z,11Z)/18:2(9Z,11Z))	16.6463	643.417	6.61133e-07	2.41928	1.27458	up
17.57_649.4572m/z	HMDB0195838	CL(11:0/i-12:0/i-13:0/i-24:0)	17.5701	649.457	5.77354e-10	2.18688	1.12888	up
15.70_614.4235m/z	HMDB0201859	CL(12:0/i-12:0/i-14:0/a-17:0)	15.7006	614.423	1.33237e-05	2.3827	1.2526	up
18.47_708.4941m/z	HMDB0219402	CL(a-13:0/18:2(9Z,11Z)/18:2(9Z,11Z)/20:0)	18.4735	708.494	1.28138e-07	2.03656	1.02614	up
10.15_665.3020m/z	HMDB0240260	LysoPI(20:0/0:0)	10.1464	665.302	0.000268257	2.19419	1.13369	up
9.19_450.1366n	HMDB0240313	4-Androsten-3beta,17beta-diol disulfate	9.1918	224.061	1.30423e-17	7.7358	-2.95155	down
14.87_365.3265m/z	HMDB0240592	Palmitoylcholine	14.8658	365.326	4.4836e-05	2.04572	1.03261	up
8.67_568.2860m/z	HMDB0240603	LysoPS(18:1(9Z)/0:0)	8.66586	568.286	0.0139941	2.00564	1.00406	up
8.82_566.2732m/z	HMDB0240604	LysoPS(18:2(9Z,12Z)/0:0)	8.8202	566.273	9.70309e-06	2.20448	1.14044	up
11.61_225.0681m/z	HMDB0240625	5alpha-Androstan-3beta,17alpha-diol disulfate	11.6098	225.068	2.74626e-09	6.05693	-2.59859	down
7.68_286.2007m/z	HMDB0240723	Octenoyl-L-carnitine	7.67878	286.201	0.00295118	2.22422	1.1533	up
9.99_675.3282n	HMDB0240734	Taurodeoxycholic acid 3-glucuronide	9.99209	336.657	6.08506e-11	3.98133	-1.99325	down
5.40_345.2184n	HMDB0240795	3-Methylnonanedioylcarnitine	5.39647	382.167	1.1937e-15	5.9385	-2.5701	down
14.33_400.3423m/z	HMDB0240853	14-Methylpentadecanoylcarnitine	14.334	400.342	0.0029976	2.05579	-1.03969	down
7.87_727.3611m/z	HMDB0241120	Deca-4,6-dienedioylcarnitine	7.86569	727.361	0.000202007	2.30579	1.20526	up
13.35_376.2234m/z	HMDB0241209	(9E)-Dodecenoylcarnitine	13.3476	376.223	6.4876e-07	3.0274	-1.59808	down
16.31_416.2285m/z	HMDB0241226	Dodec-9-enedioylcarnitine	16.3089	416.229	3.5586e-08	2.82035	1.49587	up
12.12_605.3298m/z	HMDB0241670	(4E)-3-Hydroxyhex-4-enoylcarnitine	12.1186	605.33	4.03583e-08	3.97811	-1.99208	down
5.65_243.1325m/z	HMDB0241810	4-Amino-3-hydroxybutanoylcarnitine	5.65365	243.132	2.70414e-05	3.3147	-1.72888	down
7.57_395.1871m/z	HMDB0241920	N-Palmitoyl Arginine	7.57413	395.187	2.23269e-05	3.42166	-1.7747	down
11.03_253.1422m/z	HMDB0241923	N-Palmitoyl Cysteine	11.0324	253.142	5.42823e-06	2.33895	-1.22586	down
14.31_391.2741m/z	HMDB0242055	N-Myristoyl Lysine	14.3137	391.274	0.000182945	2.46476	1.30145	up
15.60_188.6463m/z	HMDB0242057	N-Myristoyl Phenylalanine	15.5976	188.646	3.79384e-08	2.48116	1.31101	up
18.44_494.2911m/z	HMDB0242077	N-Eicosapentaenoyl Phenylalanine	18.4357	494.291	6.20037e-05	2.48478	-1.31312	down
8.12_241.2015m/z	HMDB0242086	N-Nervonoyl Asparagine	8.1247	241.201	0.0179611	2.0961	1.06771	up
8.07_178.0491m/z	HMDB0242126	1-Acetylproline	8.07143	178.049	1.4664e-06	2.27507	-1.18591	down
9.19_492.1463n	HMDB0242133	Pregnenolone-3,21-disulfate	9.1918	245.066	1.72766e-16	8.0419	-3.00754	down
9.04_566.9934m/z	HMDB0259720	uric acid oxalate	9.03744	566.993	5.70082e-06	2.03685	1.02634	up
11.61_465.2438m/z	HMDB0260482	MG(TXB2/0:0/0:0)	11.6098	465.244	2.55767e-05	2.94255	-1.55707	down
16.73_459.2162m/z	HMDB0260498	MG(20:5(7Z,9Z,11E,13E,17Z)-3OH(5,6,15)/0:0/0:0)	16.732	459.216	0.000162666	2.48574	1.31368	up
17.09_433.2632m/z	HMDB0260557	MG(0:0/22:6(4Z,7Z,11E,13Z,15E,19Z)-2OH(10S,17)/0:0)	17.0922	433.263	2.18391e-08	3.98127	1.99323	up
16.04_734.4601m/z	HMDB0260614	PE(14:0/5-iso PGF2VI)	16.0379	734.46	2.28977e-07	2.00631	1.00455	up
11.07_738.4184m/z	HMDB0260661	PE(18:3(9,11,15)-OH(13)/14:0)	11.0667	738.418	0.000677034	2.32635	1.21807	up
6.30_774.4142m/z	HMDB0260707	PE(PGJ2/14:1(9Z))	6.29952	774.414	9.34639e-05	4.13213	-2.04688	down
15.34_872.4914m/z	HMDB0261535	PE(6 keto-PGF1alpha/18:3(6Z,9Z,12Z))	15.3372	872.491	0.000210732	2.20353	1.13982	up
15.73_854.4583m/z	HMDB0262408	PE(20:4(5Z,8Z,11Z,14Z)/20:5(7Z,9Z,11E,13E,17Z)-3OH(5,6,15))	15.7316	854.458	0.00090727	2.06537	1.0464	up
12.29_625.3588m/z	HMDB0262680	PA(20:4(6Z,8E,10E,14Z)-2OH(5S,12R)/10:0)	12.29	625.359	0.000611676	2.20724	-1.14224	down
12.22_627.3737m/z	HMDB0262686	PA(20:3(8Z,11Z,14Z)-2OH(5,6)/10:0)	12.2215	627.374	0.000624236	2.45703	1.29691	up
6.09_657.3538m/z	HMDB0262697	PA(10:0/18:1(12Z)-2OH(9,10))	6.09375	657.354	3.19472e-06	2.25248	1.17151	up
13.48_657.3344m/z	HMDB0262713	PA(10:0/20:5(7Z,9Z,11E,13E,17Z)-3OH(5,6,15))	13.4849	657.334	6.74444e-08	2.63424	-1.39739	down
6.75_665.3542m/z	HMDB0262742	PA(20:3(6,8,11)-OH(5)/10:0)	6.7453	665.354	2.72322e-05	2.09228	1.06508	up
7.24_749.3833m/z	HMDB0263083	PA(PGE2/14:1(9Z))	7.23694	749.383	3.79331e-06	3.21569	-1.68513	down
7.44_771.4757m/z	HMDB0263362	PA(16:0/PGF1alpha)	7.44452	771.476	0.000655112	2.0237	1.017	up
15.46_791.4488m/z	HMDB0264020	PA(PGD2/18:2(9Z,12Z))	15.4605	791.449	9.53214e-07	2.10536	1.07407	up
11.90_753.4786m/z	HMDB0264297	PA(PGF1alpha/18:3(9Z,12Z,15Z))	11.904	753.479	6.50685e-05	2.66998	1.41683	up
15.06_763.4045m/z	HMDB0264358	PA(18:4(6Z,9Z,12Z,15Z)/18:1(12Z)-2OH(9,10))	15.0627	763.404	3.34087e-05	2.00327	-1.00236	down
11.14_572.2564m/z	HMDB0266518	PA(PGJ2/2:0)	11.1377	572.256	0.000287832	2.06935	-1.04918	down
13.18_509.2561m/z	HMDB0266540	PA(18:1(12Z)-2OH(9,10)/2:0)	13.1761	509.256	2.42593e-14	9.26345	-3.21155	down
11.34_761.3807m/z	HMDB0266621	PA(8:0/LTE4)	11.3378	761.381	1.23604e-06	2.62212	1.39073	up
16.51_823.4776m/z	HMDB0269250	PG(20:5(7Z,9Z,11E,13E,17Z)-3OH(5,6,15)/18:2(9Z,12Z))	16.5124	823.478	4.06437e-09	2.02783	1.01994	up
18.78_445.2787m/z	HMDB0269634	PG(TXB2/20:2(11Z,14Z))	18.7765	445.279	0.00268977	2.35781	1.23745	up
17.18_976.5975m/z	HMDB0270876	PG(LTE4/a-21:0)	17.1815	976.597	1.553e-05	2.02483	1.0178	up
17.23_1032.6523m/z	HMDB0270979	PG(a-25:0/LTE4)	17.2329	1032.65	8.85793e-07	2.22477	1.15366	up
17.18_853.5085m/z	HMDB0271456	PG(i-15:0/PGF1alpha)	17.1779	853.509	0.00223161	2.41003	1.26905	up
8.86_287.1966m/z	HMDB0271953	PG(20:4(6E,8Z,11Z,13E)-2OH(5S,15S)/i-20:0)	8.85666	287.197	1.62058e-09	4.65606	-2.21911	down
15.05_943.5181m/z	HMDB0273312	PGP(22:6(4Z,7Z,11E,13Z,15E,19Z)-2OH(10S,17)/20:1(11Z))	15.0487	943.518	5.91097e-06	2.10438	1.07339	up
15.76_1005.4773m/z	HMDB0273918	PGP(22:4(7Z,10Z,13Z,16Z)/22:6(5Z,8E,10Z,13Z,15E,19Z)-2OH(7S, 17S))	15.7635	1005.48	5.81732e-06	2.01013	1.00729	up
4.35_822.4128n	HMDB0274333	PGP(20:5(6E,8Z,11Z,14Z,17Z)-OH(5)/a-13:0)	4.34602	412.214	0.00202442	2.56018	1.35624	up
9.60_824.3827n	HMDB0274817	PGP(i-12:0/PGJ2)	9.60336	845.357	1.6051e-07	5.40567	-2.43447	down
16.65_841.3718m/z	HMDB0274839	PGP(i-12:0/18:1(12Z)-2OH(9,10))	16.6463	841.372	2.79785e-06	2.80674	1.4889	up
4.35_413.2224m/z	HMDB0274892	PGP(20:3(8Z,11Z,14Z)-O(5,6)/i-13:0)	4.34602	413.222	1.20119e-11	2.68476	1.42479	up
15.41_917.4684m/z	HMDB0275238	PGP(i-16:0/TXB2)	15.4089	917.468	8.58756e-07	2.01837	1.01319	up
15.24_895.4696m/z	HMDB0275330	PGP(i-17:0/PGD2)	15.2375	895.47	1.80407e-07	2.10189	1.07169	up
15.39_961.4744m/z	HMDB0275581	PGP(i-19:0/20:5(7Z,9Z,11E,13E,17Z)-3OH(5,6,15))	15.3918	961.474	6.89588e-06	2.03879	1.02771	up
12.34_979.5269m/z	HMDB0275644	PGP(i-20:0/PGF2alpha)	12.3442	979.527	0.00377067	2.10327	1.07263	up
15.37_1001.5630m/z	HMDB0275850	PGP(i-22:0/6 keto-PGF1alpha)	15.3747	1001.56	4.42944e-05	2.07062	1.05006	up
12.44_948.5585n	HMDB0275883	PGP(20:5(5Z,8Z,11Z,14Z,16E)-OH(18R)/i-22:0)	12.4444	969.533	6.57108e-08	2.1588	1.11023	up
16.12_977.5951m/z	HMDB0275973	PGP(20:4(6E,8Z,11Z,14Z)+=O(5)/i-24:0)	16.1237	977.595	0.000153616	2.09487	1.06686	up
15.24_899.5190m/z	HMDB0276372	PI(18:0/PGJ2)	15.2375	899.519	4.33782e-07	2.04858	1.03462	up
17.01_1063.6009m/z	HMDB0276375	PI(LTE4/18:0)	17.0099	1063.6	5.23365e-07	2.5453	1.34784	up
18.79_969.4938m/z	HMDB0276887	PI(18:3(9Z,12Z,15Z)/6 keto-PGF1alpha)	18.7936	969.494	0.000477692	2.3	1.20163	up
15.39_949.4678m/z	HMDB0276929	PI(18:3(9Z,12Z,15Z)/20:5(7Z,9Z,11E,13E,17Z)-3OH(5,6,15))	15.3918	949.468	0.00331379	2.06856	1.04863	up
15.39_1003.5734m/z	HMDB0277002	PI(TXB2/20:0)	15.3918	1003.57	8.49533e-08	2.13676	1.09542	up
19.95_979.5720m/z	HMDB0277095	PI(20:1(11Z)/6 keto-PGF1alpha)	19.9543	979.572	8.70634e-06	2.06191	1.04398	up
17.01_1000.5899n	HMDB0277826	PI(PGF2alpha/22:3(10Z,13Z,16Z))	17.0099	1023.58	2.01712e-07	2.18397	1.12695	up
15.78_1045.5409m/z	HMDB0280329	PIP(22:3(10Z,13Z,16Z)/20:4(6E,8Z,11Z,14Z)+=O(5))	15.7806	1045.54	1.04582e-06	2.12662	1.08856	up
12.44_1099.4881m/z	HMDB0280521	PIP(22:4(7Z,10Z,13Z,16Z)/PGF2alpha)	12.4444	1099.49	3.07872e-07	2.26532	1.17971	up
15.51_782.4988m/z	HMDB0281113	PS(20:3(8Z,11Z,14Z)-O(5,6)/16:0)	15.5119	782.499	5.92387e-10	2.38187	1.2521	up
15.87_943.5192m/z	HMDB0281665	PS(LTE4/18:2(9Z,12Z))	15.8663	943.519	1.12915e-06	2.05274	1.03755	up
15.13_894.5557m/z	HMDB0282088	PS(20:3(8Z,11Z,14Z)-2OH(5,6)/20:0)	15.1314	894.556	9.1664e-05	2.52251	1.33486	up
14.99_884.5278m/z	HMDB0282291	PS(20:2(11Z,14Z)/TXB2)	14.9858	884.528	8.8801e-07	2.22152	1.15155	up
16.11_933.5637m/z	HMDB0283439	PS(20:3(8Z,11Z,14Z)-2OH(5,6)/22:5(7Z,10Z,13Z,16Z,19Z))	16.1066	933.564	1.38943e-05	2.125	1.08746	up
16.09_901.5732n	HMDB0284934	PE(DiMe(13,5)/22:6(5Z,7Z,10Z,13Z,16Z,19Z)-OH(4))	16.0893	884.57	6.49749e-08	2.16516	1.11447	up
17.54_953.6238m/z	HMDB0284951	PE(PGE1/DiMe(13,5))	17.5358	953.624	1.26184e-05	2.00108	1.00078	up
12.02_796.5126m/z	HMDB0285319	PE(5-iso PGF2VI/P-18:0)	12.0183	796.513	0.00488527	2.17832	1.12321	up
15.94_803.5878m/z	HMDB0285328	PE(P-18:0/18:1(12Z)-2OH(9,10))	15.9351	803.588	1.20281e-07	2.59138	1.37372	up
17.01_784.5506m/z	HMDB0285369	PE(PGD1/P-18:0)	17.0099	784.551	1.89377e-09	2.50749	1.32624	up
15.42_788.5072m/z	HMDB0285836	PC(15:0/5-iso PGF2VI)	15.4229	788.507	2.6081e-09	3.44068	-1.78269	down
18.16_818.5508m/z	HMDB0285887	PC(15:0/PGF1alpha)	18.1613	818.551	0.00880398	2.36222	1.24015	up
17.31_796.5416m/z	HMDB0285951	PC(16:0/18:1(12Z)-O(9S,10R))	17.3129	796.542	1.6017e-06	2.13263	1.09264	up
18.01_772.5499m/z	HMDB0285984	PC(18:3(10,12,15)-OH(9)/16:0)	18.0104	772.55	1.7749e-06	2.1675	1.11604	up
19.71_782.5692m/z	HMDB0285993	PC(16:0/20:3(6,8,11)-OH(5))	19.714	782.569	1.3143e-05	2.16739	1.11596	up
15.73_485.3036m/z	HMDB0287177	PC(LTE4/20:2(11Z,14Z))	15.7349	485.304	2.41812e-05	2.07284	1.05161	up
15.70_883.5869n	HMDB0287234	PC(20:2(11Z,14Z)/PGD1)	15.6973	918.556	0.00205512	2.33807	1.22532	up
17.31_979.6310m/z	HMDB0288006	PC(LTE4/22:2(13Z,16Z))	17.3129	979.631	1.78505e-05	2.01416	1.01018	up
16.11_928.6110m/z	HMDB0288112	PC(20:4(6Z,8E,10E,14Z)-2OH(5S,12R)/22:3(10Z,13Z,16Z))	16.1066	928.611	4.24672e-06	2.09952	1.07006	up
16.79_1051.6662m/z	HMDB0288628	PC(24:0/LTE4)	16.7869	1051.67	2.14976e-06	2.22759	1.15549	up
16.11_970.6515m/z	HMDB0288767	PC(22:6(5Z,8E,10Z,13Z,15E,19Z)-2OH(7S, 17S)/24:1(15Z))	16.1066	970.652	9.16257e-05	2.66653	1.41497	up
17.21_1149.6274m/z	HMDB0288853	PC(18:2(10E,12Z)+=O(9)/2:0)	17.2122	1149.63	0.013065	2.05724	1.04071	up
13.94_594.3433m/z	HMDB0288856	PC(2:0/18:1(12Z)-2OH(9,10))	13.9422	594.343	0.000111728	2.20749	1.14241	up
6.39_622.3155m/z	HMDB0288887	PC(22:6(4Z,7Z,11E,13Z,15E,19Z)-2OH(10S,17)/2:0)	6.38528	622.316	9.62498e-07	2.20425	1.14029	up
16.11_973.6295m/z	HMDB0289079	PC(22:6(5Z,8E,10Z,13Z,15E,19Z)-2OH(7S, 17S)/DiMe(11,5))	16.1066	973.63	1.29172e-05	2.08126	1.05746	up
12.53_882.5934m/z	HMDB0289418	PC(PGF1alpha/DiMe(9,5))	12.533	882.593	0.00379522	2.1692	1.11716	up
17.20_786.5966m/z	HMDB0289583	PC(P-18:0/18:1(12Z)-2OH(9,10))	17.1986	786.597	2.14898e-06	2.5985	1.37768	up
15.90_600.4619m/z	HMDB0289924	Cer(d17:1/20:5(7Z,9Z,11E,13E,17Z)-3OH(5,6,15))	15.9008	600.462	0.00015098	2.27084	1.18323	up
16.89_594.4946m/z	HMDB0289930	Cer(d17:1/22:6(4Z,7Z,10Z,13E,15E,19Z)-OH(17))	16.8898	594.495	3.60641e-05	2.72713	1.44738	up
15.61_786.5785m/z	HMDB0290427	SM(d17:2(4E,8Z)/18:1(12Z)-2OH(9,10))	15.6148	786.578	0.00251342	2.67154	1.41767	up
14.98_817.5732m/z	HMDB0290466	SM(d18:0/6 keto-PGF1alpha)	14.9827	817.573	0.000640049	2.3535	1.23481	up
11.75_255.2051m/z	HMDB0290479	SM(d18:0/18:1(12Z)-2OH(9,10))	11.7495	255.205	0.0147966	2.31127	-1.20869	down
15.76_1133.5402m/z	HMDB0291311	CDP-DG(18:2(9Z,11Z)/6 keto-PGF1alpha)	15.7635	1133.54	1.31083e-05	2.0684	1.04852	up
5.06_495.7321m/z	HMDB0292772	CDP-DG(PGJ2/a-13:0)	5.06053	495.732	7.27209e-08	6.05094	-2.59716	down
4.31_546.7844m/z	HMDB0294011	CDP-DG(PGE2/i-19:0)	4.31165	546.784	0.00289051	2.28258	1.19066	up
5.40_527.7963m/z	HMDB0294041	CDP-DG(18:1(12Z)-2OH(9,10)/i-19:0)	5.39785	527.796	0.000407266	2.48821	1.31511	up
14.62_577.3747m/z	HMDB0294548	DG(20:5(7Z,9Z,11E,13E,17Z)-3OH(5,6,15)/0:0/10:0)	14.6225	577.375	1.89845e-08	3.71926	-1.89502	down
17.06_621.5109m/z	HMDB0295387	DG(15:0/20:3(6,8,11)-OH(5)/0:0)	17.0613	621.511	8.13202e-06	4.41982	2.14399	up
15.97_669.4676m/z	HMDB0295463	DG(16:0/PGJ2/0:0)	15.9693	669.468	6.09421e-05	2.09325	1.06574	up
16.56_673.4966m/z	HMDB0295485	DG(16:0/0:0/20:3(8Z,11Z,14Z)-2OH(5,6))	16.5638	673.497	0.000136593	2.01623	1.01166	up
8.39_253.1919m/z	HMDB0296488	DG(PGE2/21:0/0:0)	8.39355	253.192	0.00145657	2.64789	-1.40484	down
12.34_417.2600m/z	HMDB0296863	DG(2:0/20:4(5Z,8Z,11Z,14Z)-OH(20)/0:0)	12.3416	417.26	1.44675e-05	3.14765	-1.65428	down
16.39_590.2599m/z	HMDB0296923	DG(2:0/LTE4/0:0)	16.3946	590.26	0.000960155	2.35723	1.23709	up
9.06_496.3288m/z	HMDB0296939	DG(2:0/20:3(8Z,11Z,14Z)-2OH(5,6)/0:0)	9.05665	496.329	0.000301431	2.25982	1.17621	up
13.70_545.4215m/z	HMDB0297375	DG(a-13:0/18:2(9Z,11E)+=O(13)/0:0)	13.7021	545.422	0.0073686	2.00781	1.00562	up
17.81_593.4816m/z	HMDB0297593	DG(a-15:0/0:0/18:1(12Z)-O(9S,10R))	17.8068	593.482	0.000186046	2.48457	1.313	up
19.32_1163.8138m/z	HMDB0298399	DG(5-iso PGF2VI/i-12:0/0:0)	19.3218	1163.81	2.28599e-06	2.25053	1.17026	up
16.43_630.4675m/z	HMDB0298612	DG(20:4(6E,8Z,11Z,14Z)+=O(5)/0:0/i-13:0)	16.4324	630.467	3.31102e-07	2.02219	1.01592	up
15.27_849.5927m/z	HMDB0300038	DG(i-20:0/LTE4/0:0)	15.2718	849.593	0.000379263	2.08127	1.05747	up
14.90_943.2220m/z	HMDB0301528	(2E,4E,7E)-nona-2,4,7-trienoyl-CoA	14.9001	943.222	0.000348999	2.39736	1.26145	up
19.34_998.3008m/z	HMDB0301590	5-(3,4-dimethyl-5-pentylfuran-2-yl)pentanoyl-CoA	19.3425	998.301	3.1906e-05	3.02802	1.59838	up
19.03_998.2989m/z	HMDB0301594	7-(3,4-dimethyl-5-propylfuran-2-yl)heptanoyl-CoA	19.0337	998.299	1.40367e-05	3.5005	1.80756	up
7.63_645.0823m/z	HMDB0302596	Apigenin 7-glucuronosyl-glucoside	7.62564	645.082	5.14937e-13	5.05595	-2.33798	down
8.84_478.1676n	HMDB0302799	3,4-Dihydroxyphenylethanol-4-diglucoside	8.83735	238.077	9.82661e-08	3.99591	-1.99852	down
7.64_636.7178m/z	HMDB0303439	Savoury taste-enhancing peptide	7.64278	636.718	0.00220626	2.78266	1.47646	up
7.49_408.9916m/z	HMDB0304115	3-butenylglucosinolate	7.49414	408.992	2.84506e-09	2.68726	-1.42614	down
6.71_360.1321n	HMDB0304387	indole-3-acetyl-tryptophan	6.71272	361.139	0.00136798	2.0374	-1.02673	down
13.87_333.2045m/z	HMDB0304442	octadecenedioate	13.8736	333.204	5.4871e-05	2.11084	-1.07781	down
18.78_620.9084m/z	HMDB0304468	ppGpp	18.7765	620.908	0.00079504	2.20025	1.13767	up
10.11_549.0106m/z	HMDB0304909	3-Hydroxyhippuric acid sulfate	10.1121	549.011	1.15633e-06	2.12418	-1.08691	down
5.60_266.0122m/z	HMDB0304935	4-Methoxyindoxyl sulfate	5.60223	266.012	3.18194e-06	2.21268	-1.14579	down
